# Supplementary material for: How do protected landscapes associated with high biodiversity and population levels change?
Source: PLoS One. 2017 Jul 3;12(7):e0180537. doi: 10.1371/journal.pone.0180537 (PMC5495433; doi:10.1371/journal.pone.0180537)
Supplement: S1 File — U the Mann-Whitney was used to report significant differences in landscape metrics. (R) [file pone.0180537.s001.R]

#     **** ANALISIS ESTADISTICO DE LAS METRICAS POR CLASE ****
#              Por: Pablo Cuenca
#             Fecha: 2015-enero-19
#             Update:2015-enero-19
#             Nota: Las tildes y caracteres especiales se han omitido a proposito para evitar problemas de lectura
#             Guardado con Formato  UTF-8
#       

# Criterios para utilizar la U de Mann-Whitney:
# a) Tamano muestrales muy peque??os
# b) Los datos no son normales
# c) Datos independientes o no pareados

# Hipotesis
#  Ho La mediana de un grupo es igual a la mediana del otro grupo (Ho=Me1 = Me2)
#  H1 Al menos una mediana es diferente (Ho=Me1 ??? Me2)

# La U de Mann-Whitney trabaja:
#    a) Compara muestras
#    b) Trabaja sobre rangos de orden
#    c) El estad??stico es menos potente (potencia:baja probabilidad de rechazar H0 cuando realmente es falsa)

# Cargar datos y carpeta de trabajo
mydata <- read.table("Tabla_Metricas_Estadisticas_2015_enero_v01.txt", header=T, sep="\t")
attach(mydata)
names (mydata)

#  Aplicando Test de U de Mann-Whitney
# Nota: la variable cualitativa dede estar como segundo termino en el comando de wilcox.test
# Nota: se utiliza el sgino "~" cuando una de las variables es cualitativa
#Nota: Se utiliza el signo "," cuando ambas varaibles son cuantitativas

# Test 1 Mache Chindul (MC)
wilcox.test( MC_Periodo1~Metrica, paired=F, alternative="greater" 
           ,alt= "one sided", exact=T, correct=T, mu=0, conf.int=T, conf.leve=0.95)

# Para construir la tabla estadistica            
resultado  <- wilcox.test(MC_Periodo1, YSN_Periodo2, paired=F, alternative="greater" 
                      ,alt= "one sided", exact=NULL, correct=T, mu=0, conf.int=F, conf.leve=0.95) 
# Creamos un objeto llamdo "resultado" y guardamos ah?? la salida del test para luego poder visualizar su contenido
unclass(resultado) # Con unclass se puede visualizar los parametros dentro del resultado

# Con tabla resumen de metrica
wilcox.test(mache1, mache2, paired=F, alternative="greater" 
            ,alt= "one sided", exact=NULL, correct=T, mu=0, conf.int=F, conf.leve=0.95)
