# Supplementary material for: How do protected landscapes associated with high biodiversity and population levels change?
Source: PLoS One. 2017 Jul 3;12(7):e0180537. doi: 10.1371/journal.pone.0180537 (PMC5495433; doi:10.1371/journal.pone.0180537)
Supplement: S4 File — A generalized linear model was used to report drivers of deforestation within protected areas between 2008 and 2014. (R) [file pone.0180537.s004.R]

#********************************************************************************************************
#**************Paper: How do change the protected landscapes associated with high levels ****************
#                                     of biodiversity and population
#*********************************************************************************************************
# DRIVERS DE LAS APS                                  
# PERIODO DE ANALISIS 2000 - 2008
# Fecha inicio: 27 ABRIL 2016
# Fecha updata: 
# Autor: Pablo Cuenca
# "se omiten las tildes y caracteres especiale para evitar conflictos en la lectura"

# RECORDATORIOS:
# 1.
# 2.
# 3.


# NOTAS IMPORTANTES
# 1. Los puntos de muestreo estan a una distancia minima de 2 km
# 2. Puntos originales 5000. Despues se elimanaron los puntos que no cayeron en ninguna categoria de bosque/no bosque
# 3. Variables en la base de datos en metros
# 4. Sigiuendo a Laurance 2002 se transformaron las variables explicatorias logaritmos
# para mejorar la normalidas y el ajuste lineal.
# 5. Se evita adjutar  mydata *attached* siguiendo a FOX 2013. Pag. 61. Solucion con data=mydata

# FUENTES CONSULTADAS
# 1. Jonh FOX (2013) An Companios to aplied regresiones                                                             
# 2. R Book                                                                                                         
#___________________________________________________________________________________________________________________
# **CARGAR LA BASE DE DATOS**
# Set working Directory / Choose Directory
# Surrounding Landscape 90-00
mydata08_14 <- read.csv("gml_ap08_14.csv", header=T, sep=";") 
names (mydata08_14)
summary(mydata08_14)
# Surrounding Landscape 00-08

# Surrounding Landscape 08-14
# **END**

# **EXPLORACION DE DATOS**
# START
library (car)

# HISTOGRAMAS to Surrounding Landscape 2000 - 2008
jpeg(filename = "HistSurrounding08_14.jpeg")
par(mfcol= c(3,3))

hist ((mydata08_14$slope), xlab="Slope (degree)", main="")
hist ((mydata08_14$altitude), xlab="Altitude (m.a.s.l)", main="", xlim=c(0, 2000))

hist ((mydata08_14$temp), xlab="Temperature (media)", main="")
hist ((mydata08_14$prec), xlab="Precipitation (media)", main="")

hist ((mydata08_14$villages/1000), xlab="Distance to Villages (km)", main="")
hist ((mydata08_14$villages/1000), probability=T, xlab="Distance to villages (km)", main="")
lines(density(mydata08_14$villages/1000))

hist ((mydata08_14$roads1/1000), xlab="Distance to national roads (km)", main="")
hist ((mydata08_14$road1/1000), probability=T, xlab="Distance to National Roads (km)", main="")
lines (density((mydata08_14$road1/1000)))

hist ((mydata08_14$roads2/1000), xlab="Distance to local roads (km)", main="")
hist ((mydata08_14$roads2/1000), probability=T, xlab="Distance to Local Roads (km)", main="")
lines (density((mydata08_14$roads2/1000)))

hist ((mydata08_14$rivers1/1000), xlab="Distance to permanent rivers (km)", main="")
hist ((mydata08_14$river1/1000), probability=T, xlab="Distance to Permanent Rivers (km)", main="")
lines(density(mydata08_14$rivers1/1000))

hist ((mydata08_14$rivers2/1000), xlab="Distance to secundary rivers (km)", main="")
hist ((mydata08_14$rivers2/1000), probability=T,xlab="Distance to Secundary Rivers (km)", main="")
lines(density(mydata08_14$rivers2/1000)))
dev.off()

# BOXPLOT to Surrounding Landscape 2000 - 2008
par(mfcol= c(1,3))

boxplot(mydata08_14$altitude~mydata08_14$bnb08_14)

boxplot(mydata08_14$slope~mydata08_14$bnb08_14, xlalb="Bosque=0 | No Bosque=1")
boxplot(mydata08_14$temp~mydata08_14$bnb08_14, xlalb="Bosque=0 | No Bosque=1")
boxplot(mydata08_14$prec~mydata08_14$bnb08_14, xlalb="Bosque=0 | No Bosque=1")
boxplot(mydata08_14$villages/1000~mydata08_14$bnb08_14) # distancia en km
boxplot(mydata08_14$roads1/1000~mydata08_14$bnb08_14)
boxplot(mydata08_14$roads2/1000~mydata08_14$bnb08_14)
boxplot(mydata08_14$rivers1/1000~mydata08_14$bnb08_14)
boxplot(mydata08_14$rivers2~mydata08_14$bnb08_14)


#========================================================================================================
# ==========================  DRIVERS OF DEFORESTATION  2000 - 2014       ===============================
#========================================================================================================

# Modelo 1: Incluye todas las viariables principales y secundarias.
# la variable aptitud genera ruido. Ocaciona que las variables cambien sus significancia.
# De acuerdo a graficos explotaratorio (boxplot) village, road y river_2do existen relaciona y concuerda con el modelo GLM
# drop= Compute all the single terms in the scope argument that can be added to or dropped from the model, 
# fit those models and compute a table of the changes in fit (stats).


glm.ap08_14 <- glm (bnb08_14 ~ log(villages) + log(roads2) + slope + temp^2 +  log(roads1) + 
                  log(rivers1) + prec^2 + log(rivers2) + altitude, data=mydata08_14, family=binomial)

summary (glm.ap08_14)

Anova(glm.ap08_14) # A de Anova en mayuscalua para ver Pr > Chisq
anova(glm.ap08_14, test="Chisq")
drop1(glm.ap08_14,test="Chisq") # Correr el segundo GLM pero excluyendo la variables  no significativas

glm.ap08_14x <- glm (bnb08_14 ~ slope + temp + prec + log(rivers2), data=mydata08_14, family=binomial)
summary (glm.ap08_14x)                
Anova(glm.ap08_14x )
anova(glm.ap08_14x , test="Chisq")
drop1(glm.ap08_14x ,test="Chisq") 

glm.ap08_14x <- glm (bnb08_14 ~ slope + temp + prec + log(rivers2), data=mydata08_14, family=binomial)
summary (glm.ap08_14x) 


stepAIC(glm08_14y)

par(mfcol= c(2,2))
plot(glm08_14)
dev.off()

plot(glm08_14x)

# Analisis de los resudios
par(mfcol=c(2,2))
plot(glm1)
dev.off()

# END
