# Supplementary material for: How do protected landscapes associated with high biodiversity and population levels change?
Source: PLoS One. 2017 Jul 3;12(7):e0180537. doi: 10.1371/journal.pone.0180537 (PMC5495433; doi:10.1371/journal.pone.0180537)
Supplement: S6 File — A generalized linear model was used to report drivers of deforestation outside protected areas between 2000 and 2008. (R) [file pone.0180537.s006.R]

#********************************************************************************************************
#**************Paper: How do change the protected landscapes associated with high levels ****************
#                                     of biodiversity and population
#*********************************************************************************************************
#                                    
# PERIODO DE ANALISIS 1900 Y 2000
# Fecha inicio: 11-agosto-2015
# Fecha updata: 25 abril 2016
# Autor: Pablo Cuenca
# "se omiten las tildes y caracteres especiale para evitar conflictos en la lectura"

# RECORDATORIOS:
# 1.
# 2.
# 3.


# NOTAS IMPORTANTES
# 1. Los puntos de muestreo estan a una distancia minima de 2 km
# 2. Puntos originales 5000. Despues se elimanaron los puntos que no cayeron en ninguna categoria de bosque/no bosque
# 3. Variables en la base de datos en metros
# 4. Sigiuendo a Laurance 2002 se transformaron las variables explicatorias logaritmos
# para mejorar la normalidas y el ajuste lineal.
# 5. Se evita adjutar  mydata *attached* siguiendo a FOX 2013. Pag. 61. Solucion con data=mydata

# FUENTES CONSULTADAS
# 1. Jonh FOX (2013) An Companios to aplied regresiones                                                             
# 2. R Book                                                                                                         
#___________________________________________________________________________________________________________________
# **CARGAR LA BASE DE DATOS**
# Set working Directory / Choose Directory
# Surrounding Landscape 90-00
mydata2 <- read.csv("glmSurrounding00_08.csv", header=T, sep=";") 
names (mydata2)
summary(mydata2)
# Surrounding Landscape 00-08

# Surrounding Landscape 08-14
# **END**

# **EXPLORACION DE DATOS**
# START
library (car)

# HISTOGRAMAS to Surrounding Landscape 2000 - 2008
jpeg(filename = "HistSurrounding00_08.jpeg")
par(mfcol= c(3,3))

hist ((mydata2$slope), xlab="Slope (degree)", main="")
hist ((mydata2$altitude), xlab="Altitude (m.a.s.l)", main="", xlim=c(0, 2000))
hist ((mydata2$temp), xlab="Temperature (media)", main="")
hist ((mydata2$prec), xlab="Precipitation (media)", main="")

hist ((mydata2$villages/1000), xlab="Distance to Villages (km)", main="")
hist ((mydata2$villages/1000), probability=T, xlab="Distance to villages (km)", main="")
lines(density(mydata2$villages/1000))

hist ((mydata2$roads1/1000), xlab="Distance to national roads (km)", main="")
hist ((mydata2$road1/1000), probability=T, xlab="Distance to National Roads (km)", main="")
lines (density((mydata2$road1/1000)))

hist ((mydata2$roads2/1000), xlab="Distance to local roads (km)", main="")
hist ((mydata2$roads2/1000), probability=T, xlab="Distance to Local Roads (km)", main="")
lines (density((mydata2$roads2/1000)))

hist ((mydata2$rivers1/1000), xlab="Distance to permanent rivers (km)", main="")
hist ((mydata2$river1/1000), probability=T, xlab="Distance to Permanent Rivers (km)", main="")
lines(density(mydata2$river1/1000))

hist ((mydata2$rivers2/1000), xlab="Distance to secundary rivers (km)", main="")
hist ((mydata2$rivers2/1000), probability=T,xlab="Distance to Secundary Rivers (km)", main="")
lines(density((mydata2$rivers2/1000)))
dev.off()

# BOXPLOT to Surrounding Landscape 2000 - 2008
par(mfcol= c(1,3))

boxplot(mydata2$altitude~mydata1$bnb00_08)
boxplot(mydata2$slope~mydata1$bnb00_08, xlalb="Bosque=0 | No Bosque=1")
boxplot(mydata2$temp~mydata1$bnb00_08, xlalb="Bosque=0 | No Bosque=1")
boxplot(mydata2$prec~mydata1$bnb00_08, xlalb="Bosque=0 | No Bosque=1")
boxplot(mydata2$land_ap~mydata1$bnb00_08, xlalb="Bosque=0 | No Bosque=1")
boxplot(mydata2$villages/1000~mydata1$bnb00_08) # distancia en km
boxplot(mydata2$roads1/1000~mydata1$bnb00_08)
boxplot(mydata2$roads2/1000~mydata1$bnb00_08)
boxplot(mydata2$rivers1/1000~mydata1$bnb00_08)
boxplot(mydata2$rivers2~mydata1$bnb00_08)


# DENSITY to Surrounding Landscape 1990 - 2000

jpeg(filename = "HistdSurrounding90_00.jpeg")
par(mfcol= c(3,3))

plot(density(mydata2$slope[mydata2$bnb00_08==0], adjust=1),lwd=2,
     main="", xlab="Slope (degrees)")
lines(density(mydata2$slope[mydata1$bnb00_08==1], adjust=1), lwd=2, mai="", xlab="", lty=3, ylab="")

plot(density(mydata2$altitude[mydata1$bnb00_08==0], adjust=2),lwd=2,
     main="", xlab=" Altitude (m.a.s.l.)")
lines(density(mydata2$altitude[mydata1$bnb00_08==1], adjust=3), lwd=2, mai="", xlab="", lty=3, ylab="")

plot(density(mydata2$rivers1km[mydata2$bnb00_08==0], adjust=3),lwd=2,
     main="", xlab=" Distance to permamentes rivers (km)")
lines(density(mydata2$rivers1km[mydata2$bnb00_08==1], adjust=3), lwd=2, mai="", xlab="", lty=3, ylab="")

plot(density(mydata2$rivers2km[mydata1$bnb00_08==0], adjust=3),lwd=2,
     main="", xlab=" Distance to secundary rivers (km)")
lines(density(mydata2$rivers2km[mydata1$bnb00_08==1], adjust=7), lwd=2, mai="", xlab="", lty=3, ylab="")

plot(density(mydata2$roads1km[mydata2$bnb00_08==0], adjust=3),lwd=2,
     main="", xlab="Distance to national road (km)")
lines(density(mydata2$roads1km[mydata2$bnb00_08==1], adjust=6), lwd=2, mai="", xlab="", lty=3, ylab="")

plot(density(mydata2$roads2km[mydata1$bnb00_08==0], adjust=2),lwd=2,
     main="", xlab="Distance to local roads (km)")
lines(density(mydata2$roads2km[mydata2$bnb00_08==1], adjust=5), lwd=2, mai="", xlab="", lty=3, ylab="")

plot(density(mydata2$villages[mydata2$bnb00_08==0], adjust=2.5),lwd=2,
     main="", xlab=" Distance to village (km) ")
lines(density(mydata2$villages[mydata2$bnb00_08==1], adjust=5), lwd=2, mai="", xlab="", lty=3, ylab="")

plot(density(mydata2$temp[mydata2$bnb00_08==0], adjust=2.5),lwd=2,
     main="", xlab=" Temperature (media) ")
lines(density(mydata2$temp[mydata2$bnb00_08==1], adjust=5), lwd=2, mai="", xlab="", lty=3, ylab="")

plot(density(mydata2$prec[mydata2$bnb00_08==0], adjust=2.5),lwd=2,
     main="", xlab=" Precipitation (media) ")
lines(density(mydata2$prec[mydata2$bnb00_08==1], adjust=7), lwd=2, mai="", xlab="", lty=3, ylab="")
dev.off ()

# END Exploracion variables

#========================================================================================================
# ==========================  DRIVERS OF DEFORESTATION  2000 - 2008       ===============================
#========================================================================================================

# Modelo 1: Incluye todas las viariables principales y secundarias.
# la variable aptitud genera ruido. Ocaciona que las variables cambien sus significancia.
# De acuerdo a graficos explotaratorio (boxplot) village, road y river_2do existen relaciona y concuerda con el modelo GLM

# GLM to Surrounding Landscape 1990 - 2000
glm00_08a <- glm(bnb00_08~   log(villages) + temp + log(roads1) + prec + log(roads2) + slope +   altitude +  +log(rivers1)
                 + log(rivers2), data=mydata2, family=binomial)
anova(glm00_08a, test="Chisq")
summary (glm00_08a)
drop1(glm00_08a,test="Chisq") # Correr el segundo GLM pero excluyendo la variables  no significativas

# Analisis de los resudios
par(mfcol=c(2,2))
plot(glm1)
dev.off()

glm00_08b <- glm(bnb00_08 ~ log(villages) + log(roads1) + prec + log(rivers1) + temp + log(roads2)  + log(rivers2)
              ,data=mydata2, family=binomial)
anova(glm00_08b,test="Chisq")
summary (glm00_08b)
drop1(glm00_08b,test="Chisq")


glm00_08c <- glm(bnb00_08 ~ temp +  prec+ log(villages)  + log(rivers1) + log(roads2)  + log(rivers2)
                 ,data=mydata2, family=binomial)
anova(glm00_08c,test="Chisq")
summary (glm00_08c)
drop1(glm00_08c,test="Chisq")

glm00_08d <- glm(bnb00_08 ~ temp +  prec+ log(villages)   + log(roads2)  + log(rivers2)
                 ,data=mydata2, family=binomial)
summary (glm00_08d)

Anova(glm00_08d) # A de Anova en mayuscalua para ver Pr > Chisq
anova(glm00_08d, test="Chisq")
drop1(glm90_00,test="Chisq")

# Analisis de los resudios
par(mfcol=c(2,2))
plot(glm1.1)
dev.off()

# Proporcion de Varianza que explica el modelo
# formula D= (Desviance.modelo.nula - desvianza.residual/Desvianza.modelo-nulo)*100
# Datos provenientes de glm1.2 Entonces: 
((4658.0-3836)/3836)*100 # el modelo eplica el 21.4% de variabilidad
# el AIC es de 82.68793
