# Supplementary material for: How do protected landscapes associated with high biodiversity and population levels change?
Source: PLoS One. 2017 Jul 3;12(7):e0180537. doi: 10.1371/journal.pone.0180537 (PMC5495433; doi:10.1371/journal.pone.0180537)
Supplement: S8 File — U the Mann-Whitney was used to report significant differences in landscape metrics. (R) [file pone.0180537.s008.R]

#     **** ANALISIS ESTADISTICO DE LAS METRICAS POR CLASE ****
#              Por: Pablo Cuenca
#             Fecha: 2015-enero-19
#             Update:2016-mayo-04
#             Nota: Las tildes y caracteres especiales se han omitido a proposito para evitar problemas de lectura
#             Guardado con Formato  UTF-8
# Material de apoyo: libro R book pag. 363. Wilcoxon rank-sum test     

# Criterios para utilizar la U de Mann-Whitney:
# a) Tamano muestrales muy pequenos
# b) Los datos no son normales
# c) Datos independientes o no pareados

# Hipotesis
#  Ho La mediana de un grupo es igual a la mediana del otro grupo (Ho=Me1 = Me2)
#  H1 Al menos una mediana es diferente (Ho=Me1 ??? Me2)

# La U de Mann-Whitney trabaja:
#    a) Compara muestras
#    b) Trabaja sobre rangos de orden
#    c) El estad??stico es menos potente (potencia:baja probabilidad de rechazar H0 cuando realmente es falsa)

# Cargar datos y carpeta de trabajo
mydata <- read.csv("Tabla_Metricas_Estadisticas_2016_mayo_v04.csv", header=T, sep=";")
attach(mydata)
names (mydata)
summary(mydata)

# Notice:
# Como quiero saber si existen diferencias significativas entre las medias por metrica,
# y tipo de bosque realice el test de wilcoxon por creando los grupos de comparaci??n,
# sin utilizar el attached de la base de datos.
#  Aplicando Test de U de Mann-Whitney
# Nota: la variable cualitativa debe estar como segundo termino en el comando de wilcox.test
# Nota: se utiliza el sgino "~" cuando una de las variables es cualitativa
#Nota: Se utiliza el signo "," cuando ambas varaibles son cuantitativas

# Test 1 RMC vs RMCM 1990 - 2000
# Persisten Forest | parche medio

# 1. Copiamos los datos del excel
rmc9008 <- c(341, 316, 260)
rmcm9008 <- c(195, 193, 104)
# 2. Realizados una combinacion de los vectores de las muestras
metricas <- c(rmc9008, rmcm9008)
metricas
# 3. Realizamos una lista de los nombres de la muestra
label <- c(rep("A",3), rep("B",3))
label
# 4. Usamos la funcion incorporada rank (rango) para obtener un vector ordenado,
# de menor a mayor dentro del vector combinando.
combined.raks <- rank(metricas)
combined.raks

# 5. Ahora se necesita calcular la suma de los rangos para cada reserva con tapply.
tapply(combined.raks, label, sum)

# 6. Ahora se aplica el test de wilcox para testear si las medias tienen diferencias significativas <0.05
wilcox.test(rmc9008,rmcm9008, mu=0, paired = F, alt="one.side", exact = F, 
            alternative = "less", correct = F, conf.int = F, conf.level = .95)

# Notas paso 6: alternative puede ser "greater" o "less"
#               paired=T or F
#               siguiendo a Negandra 2009 el test es the one tailed

# Regenration | parche medio
se siguen los pasos 1 al 6


# Test 1 RMC vs RMCM 1990 - 2000
# Persisten Forest | parche medio
